# Supplementary material for: Mitogenomic Research of Silverleaf Sunflower (Helianthus argophyllus) and Its Interspecific Hybrids
Source: Curr Issues Mol Biol. 2023 Jun 2;45(6):4841–9. doi: 10.3390/cimb45060308 (PMC10297576; doi:10.3390/cimb45060308)
Supplement: Supplementary file 1 [file cimb-45-00308-s001.zip]

Archive with 1 entries (1 files):
- cimb-2329905-supplementary.pdf
